# Supplementary material for: Genetic Diversity and Physiological Performance of Portuguese Wild Beet (Beta vulgaris spp. maritima) from Three Contrasting Habitats
Source: Front Plant Sci. 2016 Aug 31;7:1293. doi: 10.3389/fpls.2016.01293 (PMC5006101; doi:10.3389/fpls.2016.01293)
Supplement: Supplementary file 1 [file Table_1.XLSX]

## Sheet: supt table S3
Table S1A - Physiological characterization of the OEI genotype
	soil parameters	photosynthetic rate (mmol CO2 m-2 s-1)	leaf stomatal conductance (mol H2O m-2 s-1)	internal CO2 concentration (mmol CO2 mol-1)	leaf temperature (ºC)	leaf vapour pressure deficit, Vpdl (kPa)	pot evapotranspiration rate (ml H2O lost g-1 soil)	leaf RWC (%)	root RWC (%)	leaf osmostic adjustment (osmotic potencial at full hydration, MPa)	leaf water potencial at predawn (MPa)
day0	SRWC>85%; soil Ece<0.15 dS m-1	11.3 (±0.3)	0.26 (±0.01)	332 (±1)	23.9 (±0.3)	1.50 (±0.03)	0.035 (±0.004)	86 (±1)	97 (±2)	-	-0.64 (±0.04)
early drought stress	57%<SRWC<68%	9.5 (±0.6)	0.18 (±0.06)	244 (±47)	23.3 (±0.3)	1.61 (±0.15)	0.030 (±0.007)	85 (±3)	91 (±2)	-0.01 (±0.01)	-0.70 (±0.07)
severe drought stress	13%<SRWC<17%	5.8 (±2.7)	0.07 (±0.04)	262 (±23)	23.1 (±0.5)	1.48 (±0.04)	0.014 (±0.004)	54 (±14)	84 (±4)	0.42 (±0.29)	-2.19 (±0.59)
drought recovery	1d recovery from severe stress	8.2 (±0.4)	0.09 (±0.01)	247 (±10)	22.6 (±0.2)	1.42 (±0.04)	0.088 (±0.028)	75 (±4)	91 (±1)	0.19 (±0.01)	-0.98 (±0.10)
early salinity stress induced by 200mM NaCl	0.3<soil Ece<0.6dS m-1; 90%>SRWC>85%	10.6 (±0.2)	0.17 (±0.03)	261 (±11)	23.1 (±0.2)	1.62 (±0.11)	0.040 (±2.047)	84 (±0)	93 (±3)	0.06 (±0.06)	-0.83 (±0.02)
late salinity stress induced by 200mM NaCl	1.5dS m-1<Soil EC<2.3dS m-1; 90%>SRWC>85%	9.6 (±0.9)	0.12 (±0.03)	246 (±30)	22.3 (±0.3)	1.29 (±0.08)	0.047 (±3.54)	79 (±0)	96 (±2)	0.33 (±0.12)	-0.60 (±0.06)
recovery from salinity stress induced by 200mM NaCl	3d recovery from late stress	11.8 (±0.4)	0.2 (±0.04)	294 (±13)	23.5 (±0.1)	1.34 (±0.04)	0.005 (±0.885)	85 (±0)	94 (±0)	0.42 (±0.16)	-0.66 (±0.20)
early salinity stress induced by 500mM NaCl	0.9dS m-1<Soil EC<1.7dS m-1; 90%>SRWC>85%	10.0 (±0.4)	0.16 (±0.05)	232 (±30)	23.2 (±0.1)	1.63 (±0.15)	0.030 (±1.306)	84 (±0)	94 (±1)	0.07 (±0.07)	-0.83 (±0.06)
late salinity stress induced by 500mM NaCl	2.5dS m-1<Soil EC<4.3dS m-1; 90%>SRWC>85%	10.0 (±0.9)	0.17 (±0.05)	275 (±27)	22.7 (±0.3)	1.30 (±0.03)	0.033 (±3.663)	77 (±0)	88 (±3)	0.59 (±0.12)	-1.65 (±0.30)
recovery from salinity stress induced by 500mM NaCl	3d recovery from late stress	11.4 (±0.4)	0.17 (±0.04)	275 (±19)	23.4 (±0.5)	1.36 (±0.07)	0.005 (±3.146)	83 (±0)	91 (±1)	0.50 (±0.15)	-1.08 (±0.04)
Table S1B - Physiological characterization of the sugar beet (SB)
	soil parameters	photosynthetic rate (mmol CO2 m-2 s-1)	leaf stomatal conductance (mol H2O m-2 s-1)	internal CO2 concentration (mmol CO2 mol-1)	leaf temperature (ºC)	leaf vapour pressure deficit, Vpdl (kPa)	pot evapotranspiration rate (ml H2O lost g-1 soil)	leaf RWC (%)	root RWC (%)	leaf osmostic adjustment (osmotic potencial at full hydration, MPa)	leaf water potencial at predawn (MPa)
day0	SRWC>85%; soil Ece<0.15 dS m-1	9.2 (±0.3)	0.19 (±0.03)	290 (±26)	23.6 (±0.1)	1.50 (±0.06)	0.052 (±0.004)	87 (±2)	95 (±1)	-	-0.63 (±0.01)
early drought stress	57%<SRWC<68%	9.8 (±0.3)	0.22 (±0.04)	296 (±15)	23.5 (±0.1)	1.22 (±0.03)	0.049 (±0.002)	87 (±1)	91 (±1)	0.59 (±0.07)	-0.65 (±0.05)
severe drought stress	13%<SRWC<17%	3.4 (±0.7)	0.03 (±0.01)	189 (±23)	23.8 (±0.2)	1.65 (±0.07)	0.011 (±0.002)	56 (±8)	78 (±2)	1.06 (±0.14)	-2.35 (±0.41)
drought recovery	1d recovery from severe stress	6.2 (±0.4)	0.07 (±0.01)	255 (±11)	23.6 (±0.1)	1.79 (±0.02)	0.035 (±0.009)	83 (±1)	85 (±1)	0.80 (±0.08)	-0.83 (±0.06)
early salinity stress induced by 200mM NaCl	0.3<soil Ece<0.6dS m-1; 90%>SRWC>85%	8.2 (±0.7)	0.11 (±0.03)	294 (±12)	23.4 (±0.1)	1.21 (±0.03)	0.061 (±0.005)	88 (±1)	94 (±1)	0.70 (±0.02)	-0.54 (±0.01)
late salinity stress induced by 200mM NaCl	1.5dS m-1<Soil EC<2.3dS m-1; 90%>SRWC>85%	6.3 (±0.9)	0.07 (±0.02)	231 (±29)	23.7 (±0.1)	1.61 (±0.07)	0.050 (±0.004)	80 (±1)	90 (±3)	1.14 (±0.12)	-1.09 (±0.07)
recovery from salinity stress induced by 200mM NaCl	3d recovery from late stress	11.4 (±0.4)	0.17 (±0.04)	275 (±19)	23.4 (±0.5)	1.36 (±0.07)	0.005 (±0.002)	83 (±3)	91 (±1)	0.50 (±0.15)	-0.88 (±0.04)
early salinity stress induced by 500mM NaCl	0.9dS m-1<Soil EC<1.7dS m-1; 90%>SRWC>85%	10.0 (±0.4)	0.16 (±0.05)	232 (±30)	23.2 (±0.1)	1.63 (±0.15)	0.03 (±0.005)	84 (±1)	94 (±1)	0.07 (±0.07)	-0.83 (±0.06)
late salinity stress induced by 500mM NaCl	2.5dS m-1<Soil EC<4.3dS m-1; 90%>SRWC>85%	5.1 (±0.7)	0.05 (±0.01)	190 (±35)	23.8 (±0.1)	1.65 (±0.05)	0.033 (±0.003)	71 (±1)	85 (±2)	1.16 (±0.17)	-1.88 (±0.12)
recovery from salinity stress induced by 500mM NaCl	3d recovery from late stress	7.3 (±0.6)	0.10 (±0.02)	268 (±8)	23.3 (±0.1)	1.49 (±0.03)	-0.010 (±0.006)	85 (±1)	94 (±2)	1.29 (±0.05)	-1.04 (±0.07)
Table S1C - Physiological characterization of the CMP genotype
	soil parameters	photosynthetic rate (mmol CO2 m-2 s-1)	leaf stomatal conductance (mol H2O m-2 s-1)	internal CO2 concentration (mmol CO2 mol-1)	leaf temperature (ºC)	leaf vapour pressure deficit, Vpdl (kPa)	pot evapotranspiration rate (ml H2O lost g-1 soil)	leaf RWC (%)	root RWC (%)	leaf osmostic adjustment (osmotic potencial at full hydration, MPa)	leaf water potencial at predawn (MPa)
day0	SRWC>85%; soil Ece<0.15 dS m-1	11.4 (±0.3)	0.34 (±0.03)	383 (±5)	22.6 (±0.1)	1.11 (±0.03)	0.047 (±0.003)	83 (±1)	93 (±1)	-	-0.63 (±0.01)
early drought stress	57%<SRWC<68%	9.7 (±1)	0.31 (±0.15)	298 (±25)	22.7 (±0.2)	1.09 (±0.17)	0.049 (±0.007)	81 (±4)	92 (±3)	0.55 (±0.06)	-0.69 (±0.10)
severe drought stress	13%<SRWC<17%	0.3 (±0.3)	0.01 (±0.00)	360 (±22)	24.4 (±0.2)	2.18 (±0.08)	0.007 (±0.001)	31 (±2)	75 (±1)	1.09 (±0.04)	-3.41 (±0.09)
drought recovery	1d recovery from severe stress	4.9 (±0.8)	0.05 (±0.01)	261 (±6)	24.4 (±0.1)	2.10 (±0.02)	0.036 (±0.003)	64 (±2)	91 (±3)	1.64 (±0.26)	-2.25 (±0.38)
early salinity stress induced by 200mM NaCl	0.3<soil Ece<0.6dS m-1; 90%>SRWC>85%	11.0 (±0.4)	0.44 (±0.20)	349 (±17)	22.5 (±0.2)	0.95 (±0.09)	0.057 (±0.01)	81 (±1)	94 (±2)	0.68 (±0.06)	-0.71 (±0.07)
late salinity stress induced by 200mM NaCl	1.5dS m-1<Soil EC<2.3dS m-1; 90%>SRWC>85%	7.9 (±0.7)	0.08 (±0.01)	263 (±21)	24.4 (±0.1)	2.02 (±0.11)	0.047 (±0.002)	80 (±0)	90 (±2)	1.16 (±0.08)	-1.19 (±0.18)
recovery from salinity stress induced by 200mM NaCl	3d recovery from late stress	11.3 (±0.9)	0.28 (±0.05)	357 (±7)	24.4 (±0.1)	1.67 (±0.05)	0.022 (±0.021)	86 (±1)	89 (±1)	1.09 (±0.03)	-0.98 (±0.01)
early salinity stress induced by 500mM NaCl	0.9dS m-1<Soil EC<1.7dS m-1; 90%>SRWC>85%	10.2 (±0.4)	0.18 (±0.03)	282 (±18)	23.1 (±0.1)	1.24 (±0.07)	0.050 (±0.002)	82 (±3)	93 (±2)	0.78 (±0.1)	-0.83 (±0.12)
late salinity stress induced by 500mM NaCl	2.5dS m-1<Soil EC<4.3dS m-1; 90%>SRWC>85%	7.2 (±0.6)	0.06 (±0.01)	242 (±13)	24.4 (±0.1)	2.05 (±0.09)	0.036 (±0.003)	69 (±0)	89 (±1)	1.85 (±0.22)	-2.66 (±0.37)
recovery from salinity stress induced by 500mM NaCl	3d recovery from late stress	10.3 (±0.6)	0.18 (±0.03)	334 (±11)	24.1 (±0.2)	1.79 (±0.04)	0.035 (±0.015)	86 (±1)	89 (±1)	1.34 (±0.05)	-1.00 (±0.20)
Table S1D - Physiological characterization of the VMT genotype
	soil parameters	photosynthetic rate (mmol CO2 m-2 s-1)	leaf stomatal conductance (mol H2O m-2 s-1)	internal CO2 concentration (mmol CO2 mol-1)	leaf temperature (ºC)	leaf vapour pressure deficit, Vpdl (kPa)	pot evapotranspiration rate (ml H2O lost g-1 soil)	leaf RWC (%)	root RWC (%)	leaf osmostic adjustment (osmotic potencial at full hydration, MPa)	leaf water potencial at predawn (MPa)
day0	SRWC>85%; soil Ece<0.15 dS m-1	9.9 (±0.3)	0.45 (±0.04)	325 (±1)	22.7 (±0.1)	0.90 (±0.04)	0.033 (±0.003)	89 (±3)	96 (±2)	-	-0.50 (±0.03)
early drought stress	57%<SRWC<68%	9.2 (±0.4)	0.55 (±0.10)	286 (±7)	23.0 (±0.2)	0.96 (±0.07)	0.061 (±0.002)	89 (±0)	96 (±0)	-0.12 (±0.02)	-0.58 (±0.01)
severe drought stress	13%<SRWC<17%	1.4 (±0.2)	0.02 (±0.00)	278 (±7)	23.9 (±0.2)	2.17 (±0.02)	0.017 (±0.001)	53 (±4)	73 (±3)	0.54 (±0.22)	-2.71 (±0.32)
drought recovery	1d recovery from severe stress	7.6 (±0.7)	0.10 (±0.03)	250 (±23)	23.9 (±0.1)	2.07 (±0.06)	0.167 (±0.042)	80 (±4)	89 (±2)	0.06 (±0.07)	-0.85 (±0.22)
early salinity stress induced by 200mM NaCl	0.3<soil Ece<0.6dS m-1; 90%>SRWC>85%	8.9 (±0.1)	0.35 (±0.06)	271 (±9)	23.3 (±0.1)	1.08 (±0.05)	-0.006 (±0.004)	87 (±2)	98 (±1)	-0.12 (±0.04)	-0.55 (±0.03)
late salinity stress induced by 200mM NaCl	1.5dS m-1<Soil EC<2.3dS m-1; 90%>SRWC>85%	8.0 (±0.2)	0.13 (±0.01)	270 (±11)	23.9 (±0.1)	1.95 (±0.03)	0.052 (±0.008)	83 (±1)	91 (±2)	-0.19 (±0.06)	-1.31 (±0.08)
recovery from salinity stress induced by 200mM NaCl	3d recovery from late stress	6.9 (±0.7)	0.10 (±0.02)	274 (±8)	23.4 (±0.1)	1.51 (±0.03)	0.000 (±0.005)	86 (±1)	97 (±1)	1.26 (±0.11)	-0.54 (±0.01)
early salinity stress induced by 500mM NaCl	0.9dS m-1<Soil EC<1.7dS m-1; 90%>SRWC>85%	9.0 (±0.3)	0.40 (±0.10)	270 (±9)	23.3 (±0.1)	1.06 (±0.06)	-0.026 (±0.040)	85 (±1)	94 (±1)	-0.02 (±0.05)	-0.58 (±0.01)
late salinity stress induced by 500mM NaCl	2.5dS m-1<Soil EC<4.3dS m-1; 90%>SRWC>85%	6.5 (±1.0)	0.08 (±0.02)	251 (±15)	23.9 (±0.1)	2.01 (±0.06)	0.024 (±0.013)	77 (±1)	87 (±1)	0.19 (±0.13)	-0.83 (±0.09)
recovery from salinity stress induced by 500mM NaCl	3d recovery from late stress	9.6 (±0.2)	0.22 (±0.02)	344 (±17)	23.9 (±0.1)	1.72 (±0.10)	-0.121 (±0.019)	83 (±1)	93 (±1)	-0.06 (±0.09)	-0.78 (±0.01)
